# Supplementary material for: Comparative Analysis of the Nutritional Quality of Zizania latifolia Cultivars Harvested in Different Growing Seasons
Source: Foods. 2023 Dec 21;13(1):30. doi: 10.3390/foods13010030 (PMC10778467; doi:10.3390/foods13010030)
Supplement: Supplementary file 1 [file foods-13-00030-s001.zip]

Archive with 1 entries (1 files):
- foods-2728569-supplementary.pdf
